# Supplementary material for: Effective Coupling of Light Emitting Diode to a Commercial Capillary Electrophoresis Laser-Induced Fluorescence Instrument for High-Sensitivity Analysis of Fluorescently Labeled Glycans
Source: Anal Chem. 2025 Oct 17;97(42):23032–9. doi: 10.1021/acs.analchem.5c05248 (PMC12573225; doi:10.1021/acs.analchem.5c05248)
Supplement: Supplementary file 2 [file ac5c05248_si_002.zip]

Archive with 7 entries (7 files):
- SI2 - Lightguide-SMA-LED coupling body.3mf
- SI3 - Lightguide-SMA-LED coupling body_balls lens fitting.3mf
- SI4 - XYZ-stage Collimation lens holder.3mf
- SI5 - XYZ-stage Focusing lens holder.3mf
- SI6 - XYZ-stage LED holder.3mf
- SI7 - XYZ-stage LED&Lenses assembly.3mf
- SI8 - XYZ-stage platform.3mf
